# Supplementary material for: Investigation of Parasitic Nematodes Detected in the Feces of Wild Carnivores in the Eastern Qinghai-Tibet Plateau, China
Source: Pathogens. 2022 Dec 12;11(12):1520. doi: 10.3390/pathogens11121520 (PMC9785254; doi:10.3390/pathogens11121520)
Supplement: Supplementary file 1 [file pathogens-11-01520-s001.zip]

Archive with 1 entries (1 files):
- pathogens-2059680-supplementary.pdf
